# Supplementary material for: Luopan Mountain Pig Bone Marrow Mesenchymal Stem Cells Promote Liver Regeneration in D-Galactosamine-Induced Acute Liver Failure Rats by Regulating the PTEN-PI3K/Akt/mTOR Pathway
Source: Biology (Basel). 2025 Oct 5;14(10):1363. doi: 10.3390/biology14101363 (PMC12562111; doi:10.3390/biology14101363)
Supplement: Supplementary file 1 [file biology-14-01363-s001.zip]

Archive with 24 entries (23 files):
- Figure S1.pdf
- Figure S2-Melting Curve (for qPCR)/
- Figure S2-Melting Curve (for qPCR)/Melt Curve Plot-Rat1.2 Acta2.jpg
- Figure S2-Melting Curve (for qPCR)/Melt Curve Plot-Rat1.2 BAX.jpg
- Figure S2-Melting Curve (for qPCR)/Melt Curve Plot-Rat1.2 Bcl-2.jpg
- Figure S2-Melting Curve (for qPCR)/Melt Curve Plot-Rat1.2 GAPDH.jpg
- Figure S2-Melting Curve (for qPCR)/Melt Curve Plot-Rat1.2 IL-1a┬.jpg
- Figure S2-Melting Curve (for qPCR)/Melt Curve Plot-Rat1.2 IL-6.jpg
- Figure S2-Melting Curve (for qPCR)/Melt Curve Plot-Rat1.2 Myc.jpg
- Figure S2-Melting Curve (for qPCR)/Melt Curve Plot-Rat1.2 PCNA.jpg
- Figure S2-Melting Curve (for qPCR)/Melt Curve Plot-Rat1.2 TGF-a┬1.jpg
- Figure S2-Melting Curve (for qPCR)/Melt Curve Plot-Rat1.2 TNF-a┴.jpg
- Figure S2-Melting Curve (for qPCR)/Melt Curve Plot-Rat3 Acta2.jpg
- Figure S2-Melting Curve (for qPCR)/Melt Curve Plot-Rat3 BAX.jpg
- Figure S2-Melting Curve (for qPCR)/Melt Curve Plot-Rat3 Bcl-2.jpg
- Figure S2-Melting Curve (for qPCR)/Melt Curve Plot-Rat3 GAPDH-1.jpg
- Figure S2-Melting Curve (for qPCR)/Melt Curve Plot-Rat3 GAPDH-2.jpg
- Figure S2-Melting Curve (for qPCR)/Melt Curve Plot-Rat3 IL-1a┬.jpg
- Figure S2-Melting Curve (for qPCR)/Melt Curve Plot-Rat3 IL-6.jpg
- Figure S2-Melting Curve (for qPCR)/Melt Curve Plot-Rat3 Myc.jpg
- Figure S2-Melting Curve (for qPCR)/Melt Curve Plot-Rat3 PCNA.jpg
- Figure S2-Melting Curve (for qPCR)/Melt Curve Plot-Rat3 TGF-a┬1.jpg
- Figure S2-Melting Curve (for qPCR)/Melt Curve Plot-Rat3 TNF-a┴.jpg
- Table S1.pdf
